# Supplementary material for: Sleep quality, anxiety, and depression among perioperative caregivers of children with tethered cord syndrome: a cross-sectional survey analysis
Source: Front Pediatr. 2025 Apr 23;13:1580053. doi: 10.3389/fped.2025.1580053 (PMC12055832; doi:10.3389/fped.2025.1580053)
Supplement: Supplementary file 1 [file Table1.xlsx]

## Sheet: 总问卷
NO	Gender	AGE	only-child status	Gender	Relationship with the child	Occupation	Duration of care，hours	Presence of complications	Average time in prone position，hours	Income	Sleep Duration	Sleep Quality	Use of Sleep Medication	Daytime Functioning	Time to Fall Asleep	Sleep Efficiency	Sleep Disturbances	PSQI	SAS	SDS
1	2	15	2	2	1	5	8	1	12	3	0	0	0	1	0	0	1	2	35	42.5
2	2	11	2	1	1	1	24	2	24	2	2	0	0	2	2	3	1	10	32.5	40
3	1	10	2	1	1	7	12	2	6.5	4	2	0	0	1	1	0	1	5	32.5	41.25
4	1	0.47	2	1	1	2	6	2	12	3	3	2	0	3	1	3	1	13	36.25	42.5
5	2	5	2	2	1	2	24	2	23	2	2	0	0	2	2	0	1	7	33.75	33.75
6	2	3	2	2	1	2	18	2	19	4	2	1	0	0	2	0	1	6	32.5	33.75
7	2	6	2	2	1	2	24	2	10	3	2	1	0	1	1	1	1	7	36.25	41.25
8	2	0.25	2	2	1	5	24	2	20	2	2	2	0	1	2	0	1	8	30	30
9	1	8	2	1	1	2	24	2	24	2	0	0	0	1	1	0	1	3	38.75	33.75
10	2	0.58	2	2	1	3	24	2	6	2	2	1	0	2	0	3	1	9	38.75	45
11	2	15	1	2	1	3	24	2	20	3	1	0	0	1	1	1	1	5	36.25	37.5
12	1	3	1	1	1	3	10	2	3	2	2	1	0	3	3	2	1	12	37.5	33.75
13	1	6	1	2	1	2	24	2	12	2	0	1	0	0	1	0	0	2	31.25	40
14	1	8	1	1	1	3	13	2	10	4	2	0	0	2	2	0	1	7	38.75	40
15	1	7	2	2	1	4	24	2	2	1	2	1	0	0	1	3	1	8	40	40
16	1	9	2	2	1	4	10	2	10	2	0	0	0	0	1	0	1	2	37.5	47.5
17	2	7	2	2	1	3	12	2	20	1	0	0	0	0	0	2	1	3	47.5	45
18	1	2	1	1	1	2	24	2	15	2	0	1	0	4	2	0	2	9	45	48.75
19	2	6	2	2	1	3	20	2	12	3	1	2	0	3	1	0	1	8	38.75	41.25
20	2	3	1	2	1	4	10	2	10	3	1	0	0	0	1	1	1	4	26.25	33.75
21	2	2	2	2	1	2	8	2	24	3	0	1	0	0	1	0	1	3	31.25	33.75
22	2	0.17	2	2	1	4	24	2	20	3	2	0	0	0	0	0	1	3	40	41.25
23	1	3	2	2	1	4	24	2	22	2	2	1	0	2	1	1	1	8	35	33.75
24	2	0	2	1	2	3	15	2	10	3	2	1	0	0	0	0	1	4	33.75	37.5
25	2	6	1	2	2	3	24	2	24	3	3	2	0	3	1	3	1	13	41.25	45
26	1	1	2	2	1	7	24	2	8	1	2	1	0	0	1	2	1	7	31.25	41.25
27	1	1	1	2	1	7	12	2	16	3	0	1	0	2	1	0	1	5	35	33.75
28	1	5	2	2	1	2	8	2	24	1	1	1	0	0	0	0	0	2	28.75	33.75
29	2	0.67	1	2	1	4	24	2	22	4	2	0	0	3	1	3	1	10	32.5	42.5
30	2	1	1	1	1	5	12	2	8	1	0	0	0	0	0	1	1	2	31.25	35
31	1	4	1	2	1	4	9	2	24	2	2	1	0	2	1	1	1	8	40	35
32	1	3	1	2	1	6	8	2	24	2	2	2	0	0	0	1	1	6	33.75	28.75
33	1	4	1	1	1	2	10	2	14	2	1	2	0	1	1	0	1	6	28.75	43.75
34	2	0.38	1	2	1	5	10	2	24	3	0	1	0	1	1	0	0	3	37.5	35
35	2	6	2	1	1	1	12	2	24	2	1	0	0	1	1	0	1	4	38.75	41.25
36	2	8	1	1	1	7	2	2	6.5	4	2	0	0	0	2	1	1	6	37.5	38.75
37	2	1	2	1	1	2	12	1	12	3	1	0	0	1	1	0	1	4	48.75	38.75
38	1	1	2	2	1	2	12	2	13	2	0	0	0	2	1	1	1	5	42.5	47.5
39	1	9	1	2	1	2	10	2	9	4	2	0	0	1	0	0	1	4	48.75	45
40	2	1	2	2	1	2	12	2	10	3	1	0	0	0	1	0	0	2	50	38.75
41	1	1	1	2	1	5	12	2	12	2	0	0	0	0	1	0	1	2	48.75	47.5
42	2	0.31	2	1	1	2	12	2	12	2	1	0	0	1	1	0	1	4	51.25	45
43	1	4	2	2	1	3	12	2	6	2	1	0	0	1	1	0	0	3	40	47.5
44	2	0.7	1	2	1	3	12	2	20	3	0	0	0	0	1	0	1	2	41.25	42.5
45	1	5	1	1	1	3	10	2	3	2	2	0	1	1	2	1	1	8	48.75	37.5
46	1	6	2	2	1	2	10	2	12	2	1	0	0	0	1	0	0	2	45	36.25
47	2	0.81	2	1	1	3	13	2	10	4	0	0	0	1	1	0	1	3	45	43.75
48	1	7	2	2	1	4	16	1	2	1	1	0	0	1	1	1	1	5	45	46.25
49	2	2	1	2	1	4	18	2	10	2	2	2	0	1	2	0	1	8	51.25	48.75
50	1	0.46	2	2	1	3	24	2	12	1	1	0	0	1	2	0	1	5	58.75	53.75
51	2	1	1	1	1	2	12	2	15	2	1	0	0	1	1	0	1	4	47.5	46.25
52	2	3	2	2	1	3	18	2	12	3	0	0	0	0	1	0	1	2	41.25	38.75
53	2	2	1	2	1	4	12	2	12	3	0	0	0	2	1	0	1	4	47.5	42.5
54	1	9	1	2	1	2	24	2	24	3	2	0	0	0	3	1	1	7	48.75	42.5
55	2	0.3	1	2	1	4	10	2	10	3	1	0	0	0	2	1	1	5	43.75	43.75
56	2	6	2	2	1	4	12	1	12	2	1	1	0	0	1	0	1	4	55	40
57	1	11	1	1	2	3	14	1	10	3	0	0	0	2	1	0	1	4	53.75	41.25
58	2	6	2	2	2	3	15	1	24	3	2	0	1	0	1	1	1	6	46.25	37.5
59	1	0.55	2	2	1	7	24	1	8	1	0	1	0	1	1	2	1	6	50	38.75
60	1	1	1	2	1	7	24	2	16	3	2	0	0	1	0	0	1	4	37.5	46.25
61	1	0.32	1	2	1	2	8	2	24	1	3	2	0	3	1	3	1	13	43.75	37.5
62	2	5	2	2	1	4	24	1	22	4	2	1	1	0	2	0	1	7	41.25	42.5
63	1	0.22	1	1	1	5	24	2	20	1	2	0	0	0	1	0	1	4	48.75	36.25
64	2	1	1	2	1	4	9	2	9	2	1	0	0	1	1	0	0	3	55	36.25
65	2	0.32	1	2	1	6	8	2	24	2	2	1	0	3	3	2	1	12	47.5	47.5
66	2	6	2	2	1	5	10	1	11	3	1	0	0	0	3	0	1	5	56.25	45
67	1	0.89	1	1	1	1	14	1	10	2	0	0	1	1	1	1	1	5	47.5	57.5
68	1	6	2	1	1	7	24	1	6.5	4	1	0	0	1	1	0	0	3	47.5	51.25
69	1	4	1	1	1	2	24	1	13	3	1	0	0	0	1	0	1	3	42.5	47.5
70	1	0.68	1	2	1	2	24	2	23	2	2	2	0	1	2	0	1	8	43.75	50
71	1	6	2	2	1	2	12	1	7	4	1	1	0	1	1	1	1	6	47.5	45
72	1	0.58	1	2	1	2	12	1	10	3	2	2	0	1	2	0	1	8	46.25	46.25
73	1	0.68	1	2	1	5	15	2	11	2	2	0	0	1	1	0	1	5	46.25	48.75
74	2	2	1	1	1	2	24	2	24	2	0	0	0	0	2	0	1	3	47.5	48.75
75	2	0.29	1	2	1	3	24	2	6	2	2	2	0	1	2	0	1	8	46.25	43.75
76	1	10	1	2	1	3	24	2	13	3	0	0	0	0	1	0	1	2	43.75	52.5
77	1	8	2	1	1	3	10	1	3	2	2	1	1	0	1	0	1	6	37.5	52.5
78	1	0.58	1	2	1	2	24	2	12	2	2	1	0	1	1	1	1	7	41.25	58.75
79	2	1	2	1	1	3	13	1	10	4	1	0	0	2	1	0	1	5	40	56.25
80	1	3	1	2	1	4	24	2	2	1	1	0	0	0	1	0	1	3	40	46.25
81	1	0.55	1	2	1	4	24	2	20	2	1	2	1	1	2	0	1	8	48.75	53.75
82	1	10	1	2	1	3	24	2	13	1	0	0	0	1	1	0	1	3	37.5	50
83	2	0.39	2	1	1	2	24	2	15	2	1	0	0	0	3	0	1	5	42.5	48.75
84	2	1	1	2	1	3	20	2	18	3	2	0	0	1	3	0	1	7	43.75	48.75
85	1	1	1	2	1	4	24	2	12	3	1	0	0	1	2	0	1	5	41.25	53.75
86	1	3	1	2	1	2	6	2	12	3	0	1	0	0	1	0	1	3	33.75	47.5
87	2	2	2	2	1	4	10	1	20	3	2	1	0	0	1	0	1	5	41.25	45
88	2	3	2	2	1	4	12	2	11	2	0	1	0	0	1	0	1	3	37.5	52.5
89	1	0.3	2	1	2	3	12	1	14	3	3	2	0	2	2	3	1	13	32.5	53.75
90	2	5	1	2	2	3	8	2	24	3	0	0	0	0	1	0	1	2	46.25	50
91	1	8	1	2	1	7	12	2	8	1	0	0	1	2	1	0	1	5	46.25	50
92	1	4	1	2	1	7	12	2	8	3	2	0	0	2	1	0	1	6	41.25	47.5
93	2	8	2	2	1	2	8	2	12	1	0	2	1	0	1	0	1	5	38.75	56.25
94	1	0.39	1	2	1	4	12	2	22	4	1	2	0	3	3	2	1	12	46.25	50
95	1	1	1	1	2	3	12	2	10	3	0	0	0	0	1	0	1	2	36.25	57.5
96	1	0.75	1	2	2	3	12	2	10	3	1	0	0	0	1	0	1	3	43.75	52.5
97	1	9	1	2	1	7	12	2	8	1	0	1	0	0	1	1	1	4	43.75	51.25
98	2	1	2	2	1	7	12	2	12	3	1	1	0	1	1	0	1	5	47.5	51.25
99	2	0.56	1	2	1	2	8	2	6	1	0	0	0	0	3	0	1	4	41.25	43.75
100	2	4	1	2	1	4	10	1	12	4	0	1	0	1	3	0	1	6	33.75	38.75
101	2	0.91	1	1	1	5	10	2	20	1	3	2	0	3	2	2	1	13	42.5	43.75
102	1	4	1	2	1	4	9	1	8	2	1	0	0	0	2	0	1	4	41.25	48.75
103	1	2	2	2	1	6	8	2	9	2	1	1	0	1	1	1	1	6	40	47.5
104	2	8	1	2	1	5	7	1	8	3	0	0	0	1	1	0	1	3	45	45
105	1	0.4	2	1	1	1	8	2	15	2	1	1	0	3	2	0	1	8	55	51.25
106	1	4	1	2	1	7	8	1	6.5	4	0	0	0	0	1	0	0	1	43.75	45
107	1	1	1	2	1	2	8	1	12	3	2	1	1	1	0	0	1	6	41.25	41.25
108	2	7	1	1	1	2	7	2	14	2	1	1	0	0	1	0	1	4	47.5	43.75
109	1	6	2	2	1	2	12	2	9	4	1	1	0	1	1	0	1	5	36.25	43.75
110	1	0.24	1	2	1	2	8	2	15	3	1	1	0	3	2	0	1	8	46.25	47.5
111	1	8	1	2	1	5	24	2	20	2	1	1	0	3	2	0	1	8	52.5	51.25
112	1	1	1	1	1	2	8	2	14	2	0	1	0	1	1	0	1	4	48.75	43.75
113	1	0.67	2	2	1	3	16	2	6	2	2	1	0	0	1	0	1	5	47.5	40
114	1	0.45	1	1	1	2	8	2	16	2	2	2	0	1	2	0	1	8	43.75	40
115	2	8.5	1	2	2	3	24	2	24	3	3	2	0	3	1	3	1	13	41.25	45
116	1	2.08	2	2	1	7	24	2	18	1	2	1	0	0	1	2	1	7	31.25	41.25
117	2	1.5	1	2	1	7	14	2	16	3	0	1	0	2	1	0	1	5	35	33.75
118	1	11.08	2	2	1	2	8	2	12	1	1	1	0	0	0	0	0	2	28.75	33.75
119	2	1.42	1	2	1	4	24	2	22	4	2	0	0	3	1	3	1	10	32.5	42.5
120	1	1.08	1	1	1	5	24	2	20	1	0	0	0	0	0	1	1	2	31.25	35
121	2	1.58	1	2	1	4	9	2	18	2	2	1	0	2	1	1	1	8	40	35
122	2	6.42	1	2	1	6	8	2	14	2	2	2	0	0	0	1	1	6	33.75	28.75
123	1	10.83	1	1	1	2	10	2	14	2	1	2	0	1	1	0	1	6	28.75	43.75
124	2	17	1	2	1	5	10	2	12	3	0	1	0	1	1	0	0	3	37.5	35
125	2	1.5	2	1	1	1	12	2	12	2	1	0	0	1	1	0	1	4	38.75	41.25
126	1	8.58	1	1	1	7	12	2	6.5	4	2	0	0	0	2	1	1	6	37.5	38.75
127	1	2.42	2	1	1	2	12	1	12	3	1	0	0	1	1	0	1	4	48.75	38.75
128	1	1.75	2	2	1	2	12	2	23	2	0	0	0	2	1	1	1	5	42.5	47.5
129	1	5.58	1	2	1	2	12	2	19	4	2	0	0	1	0	0	1	4	48.75	45
130	2	11.5	2	1	1	2	24	2	10	3	1	0	0	0	1	0	0	2	50	38.75
131	1	8	1	1	1	5	24	2	12	2	0	0	0	0	1	0	1	2	48.75	47.5
132	1	6.33	2	2	1	2	16	2	12	2	1	0	0	1	1	0	1	4	51.25	45
133	1	1.17	2	2	1	3	24	2	16	2	2	0	0	2	2	2	2	10	40	47.5
134	1	2.58	1	2	1	3	15	2	10	3	0	0	0	0	1	0	1	2	41.25	42.5
135	1	1.58	1	1	1	3	10	2	13	2	3	2	0	3	1	1	3	13	48.75	37.5
136	2	7.25	2	2	1	2	24	2	12	2	1	0	0	0	1	0	0	2	45	36.25
137	1	5.83	2	2	1	3	13	2	10	4	2	0	0	1	1	0	1	3	45	43.75
138	1	2.75	2	1	1	4	16	1	18	1	2	2	0	1	2	0	1	8	45	46.25
139	1	7.75	1	2	1	4	18	2	10	2	2	0	1	0	1	0	1	5	51.25	48.75
140	1	2.5	2	2	1	3	24	2	12	1	1	0	0	1	2	0	1	5	58.75	53.75
141	1	10.5	1	1	1	2	12	2	15	2	1	0	0	1	1	0	1	4	47.5	46.25
142	1	11	2	2	1	3	18	2	12	3	0	0	0	0	1	0	1	2	41.25	38.75
143	1	1.25	1	2	1	4	12	2	18	3	2	0	0	2	2	3	1	10	47.5	42.5
144	1	3.5	1	1	1	2	14	2	24	3	2	0	0	0	3	1	1	7	48.75	42.5
145	2	6.42	1	2	1	4	12	2	10	3	1	0	0	0	2	1	1	5	43.75	43.75
146	1	5.75	2	2	1	4	16	1	12	2	1	1	0	3	2	0	1	8	55	40
147	2	7.67	1	1	1	3	14	1	10	3	0	0	0	2	1	0	1	4	53.75	41.25
148	2	2.5	2	2	1	3	18	1	24	3	2	1	0	3	3	2	1	12	46.25	37.5
149	1	2.83	2	2	1	7	24	1	16	1	2	1	1	3	3	2	1	13	50	38.75
